# Supplementary material for: Deletion of sf3b4 causes splicing defects and gene dysregulation that disrupt craniofacial development and survival
Source: Dis Model Mech. 2025 Mar 24;18(3):dmm052169. doi: 10.1242/dmm.052169 (PMC11980789; doi:10.1242/dmm.052169)
Supplement: Table S2. GO analysis of downregulated genes in sf3b4 mutants at stage 35 shows an enrichment for cardiac terms. [file dmm-18-052169-TableS2.xlsx]

## Sheet: Cardiac Terms
St 35 Het vs Null - Downregulated
outflow tract septum morphogenesis	logF2C
GATA6	-0.51
LRP2	-1.01
TBX1	-0.52
BMP4	-0.73
BMPR1A	-0.44
FGF8	-0.79
FGFR2	-0.89
NRP1	-0.9
ventricular septum development
GATA4	-0.84
HECTD1	-0.39
LRP2	-1.01
PRDM1	-0.64
CCN1	-0.6
HES1	-0.64
MATR3	-0.75
SALL4	-1.92
aortic valve morphogenesis
GATA4	-0.84
GATA5	-0.78
ROCK2	-0.58
AXIN2	-1.12
BMP4	-0.73
DLL4	-0.59
JAG1	-0.77
NOTCH1	-1.12
outflow tract morphogenesis
TBX1	-0.52
TBX3	-0.6
BMPR1A	-0.44
HES1	-0.64
HIF1A	-0.42
NOG	-0.68
NOTCH1	-1.12
PRICKLE1	-0.62
SFRP2	-0.78
heart morphogenesis
DLC1	-0.61
EPHB4	-1.61
TBX1	-0.52
BMP4	-0.73
CHD7	-0.79
FGF8	-0.79
KDM6A	-0.51
PTCH1	-0.6
cardiac ventricle morphogenesis
GATA4	-0.84
DLL4	-0.59
HIF1A	-0.42
NOTCH1	-1.12
heart valve development
HECTD1	-0.39
PRDM1	-0.64
DKK1	-0.83
MATR3	-0.75
positive regulation of cell migration involved in sprouting angiogenesis
FGF2	-1.18
FGFBP1	-0.66
KDR	-0.55
MAP3K3	-0.87
NRP1	-0.9
PLK2	-1.6
cardiac septum morphogenesis
CHD7	-0.79
JAG1	-0.77
NOTCH1	-1.12
TP53	-1.75
