# Supplementary material for: Deletion of sf3b4 causes splicing defects and gene dysregulation that disrupt craniofacial development and survival
Source: Dis Model Mech. 2025 Mar 24;18(3):dmm052169. doi: 10.1242/dmm.052169 (PMC11980789; doi:10.1242/dmm.052169)
Supplement: Table S3. Differentially expressed genes in WT vs Het at stage 25. [file dmm-18-052169-TableS3.xlsx]

## Sheet: St 25 DEG
St 25 DEG - WT vs Het
gene	log2FC	padj	name	predicted function
cct2	0.36	4e-05	Chaperonin Containing TCP1 Subunit 2	Molecular chaperone
ddx41	0.36	0.02453	DEAD-box Helicase 41	ATP-dependent RNA helicase
pls3	0.4	0.02826	Plastin 3	Calcium-binding actin bundling
dazap2	0.62	0.03032	DAZ-Associated Protein 2	RNA binding protein
stip1	0.58	0.04755	Stress Induced Phosphoprotein 1	Adaptor protein
