# Supplementary material for: Deletion of sf3b4 causes splicing defects and gene dysregulation that disrupt craniofacial development and survival
Source: Dis Model Mech. 2025 Mar 24;18(3):dmm052169. doi: 10.1242/dmm.052169 (PMC11980789; doi:10.1242/dmm.052169)
Supplement: Table S4. GO analysis of differentially expressed genes in sf3b4 mutants at stage 25. [file dmm-18-052169-TableS4.xlsx]

## Sheet: Stage 25
St 25 - Dysregulated Genes
Genes	Wt vs Null	Log2FC		Het vs Null	Log2FC
frzb	Down	-2.17		Down	-0.88
hdc	Down	-2.61		Down	-1.13
faxc	Down	-1.94		Down	-1.89
ctcf	Down	-0.87		Down	-0.75
notch1	Down	-0.82		Down	-0.73
hook2	Down	-0.72		Down	-0.72
wnt6	Down	-1.63		Down	-0.55
dlx2	Down	-0.79		Down	-0.58
axin2	Down	-0.69		Down	-0.47
ephb4	Down	-1.1		Down	-1.02
hdac2	Up	0.65		Up	0.57
wdr4	Up	0.95		Up	0.56
eif1	Up	0.71		Up	0.69
kntc1	Up	0.77		Up	0.55
ino80e	Up	0.82		Up	0.55
cdc7	Up	1.04		Up	0.87
hdac10	Up	1.61		Up	1.02
col20a1	Up	0.93		Up	1.04
pot1	Up	1.57		Up	0.96
dctn3	Up	1.47		Up	1.11

## Sheet: Satge 35
St 35 - Dysregulated Genes
Genes	Wt vs Null	Log2FC		Het vs Null	Log2FC
tbx1	Down	-0.75		Down	-0.52
sf3a1	Down	-0.69		Down	-0.64
eftud2	Down	-0.71		Down	-0.71
mmp7	Down	-0.87		Down	-0.67
snrnp200	Down	-1.66		Down	-1.54
cdkn2b	Down	-5.57		Down	-4.83
wnt5a	Down	-0.71		Down	-0.53
bmpr1a	Down	-0.71		Down	-0.44
bmp4	Down	-0.55		Down	-0.73
sema6c	Down	-0.74		Down	-0.57
hes6.1	Up	0.43		Up	0.43
srsf2	Up	0.62		Up	0.47
palm	Up	0.47		Up	0.45
olig1	Up	2.51		Up	1.4
lhx5	Up	0.7		Up	0.91
sun1	Up	0.68		Up	0.49
trim45	Up	0.81		Up	0.52
epha10	Up	0.77		Up	1.27
elp5	Up	1.1		Up	0.81
krt62	Up	2.84		Up	3.29
