# Supplementary material for: Deletion of sf3b4 causes splicing defects and gene dysregulation that disrupt craniofacial development and survival
Source: Dis Model Mech. 2025 Mar 24;18(3):dmm052169. doi: 10.1242/dmm.052169 (PMC11980789; doi:10.1242/dmm.052169)
Supplement: Table S5. GO analysis of differentially expressed genes in sf3b4 mutants at stage 35. [file dmm-18-052169-TableS5.xlsx]

## Sheet: Null vs WT
St 25 Null vs WT - Downregulated	logF2C
mRNA splicing, via spliceosome	logF2C
AQR	-0.82
CACTIN	-0.83
ESS2	-0.99
PRPF3	-0.71
PRPF31	-0.55
PRPF4B	-0.69
SNRNP200	-0.75
SART1	-0.61
Wnt signaling pathway
WNT6	-1.63
AMOTL2	-0.48
AXIN2	-0.69
CSNK2A1	-0.7
FRZB	-2.17
St 25 Null vs WT - Upregulated	logF2C
mRNA processing
AKAP17A	0.58
LARP7	0.57
RBM25	0.63
RBM5	0.56
CPSF6	0.88
HABP4	0.73
PTCD2	0.57
PDE12	0.52
PUS1	0.77
PUS7L	0.61
SRRM1	0.61
TRMT2A	0.67
translation
MRPL14	0.79
MRPL42	0.81
MRPS18B	0.56
PABPC4	0.72
RPL10A	0.45
RPL22L1	0.91
RPL9	0.51
RPS21	0.48
DNA repair
FANCM	0.93
INO80E	0.82
RECQL4	0.55
WRAP53	0.63
ALKBH1	0.9
ALKBH3	1.38
CENPS	1.21
HDAC10	1.61
UBE2T	0.69
cell division
TIPIN	0.68
BECN1	0.91
CDC25C	0.63
CDC7	1.04
CENPS	1.21
KNTC1	0.77
NUP37	0.6

## Sheet: Null vs Het
St 25 Null vs Het - Downregulated	logF2C
mRNA splicing, via spliceosome
AQR	-0.52
CACTIN	-0.82
ESS2	-0.55
PRPF4B	-0.59
SNRNP200	-0.61
SART1	-0.45
multicellular organism development
EPHA2	-0.46
EPHB4	-1.02
CDH2	-0.53
FST	-0.78
GREB1	-0.49
cell adhesion
EPHA2	-0.46
EPHB4	-1.02
PPFIBP1	-1.07
CDH2	-0.53
KIRREL2	-0.52
Wnt signalig pathway
WNT6	-0.55
AXIN2	-0.47
FRZB	-0.88
CACYBP	-1.39
St 25 Null vs Het - Upregulated	logF2C
translation
MRPL14	0.65
MRPL42	0.75
RPL22L1	0.66
RPS21	0.47
DNA repair
INO80E	0.55
CENPS	0.84
HDAC10	1.02
UBE2T	0.63
cell division
CDC25C	0.71
CENPS	0.84
