# Supplementary material for: Deletion of sf3b4 causes splicing defects and gene dysregulation that disrupt craniofacial development and survival
Source: Dis Model Mech. 2025 Mar 24;18(3):dmm052169. doi: 10.1242/dmm.052169 (PMC11980789; doi:10.1242/dmm.052169)
Supplement: Table S6. GO analysis of genes with aberrant skipped exons in sf3b4 mutants at stage 25. [file dmm-18-052169-TableS6.xlsx]

## Sheet: Null vs WT
St 35 Null vs WT - Downregulated	log2FC
mRNA splicing, via spliceosome
BUD31	-1.27
CWC22	-0.52
DDX41	-1.01
LSM8	-0.59
PHF5A	-0.55
RBM17	-0.73
RBMX2	-0.57
SMU1	-0.61
SNW1	-0.56
XAB2	-0.8
AQR	-1.98
CACTIN	-1.48
CRNKL1	-1.22
EFTUD2	-0.71
ESS2	-0.87
MAGOH	-0.55
NCBP1	-0.93
PLRG1	-0.44
PRPF3	-1.13
PRPF31	-0.91
PRPF38A	-0.83
PRPF4B	-0.82
PRPF6	-0.54
PRPF8	-0.98
SNU13	-1.05
SNRPD1	-0.49
SNRPD2	-1.21
SNRPD3	-1.09
SNRNP200	-1.66
SNRNP40	-0.81
SNRPA1	-0.44
SNRPB2	-0.45
SNRPC	-0.78
SNRPE	-0.66
SART1	-1.36
SF3A1	-0.69
SF3A2	-0.42
SF3B3	-0.69
TXNL4B	-0.77
TFIP11	-0.45
cellular response to stress
RELA	-0.8
RELB	-0.69
DERL2	-0.45
EPAS1	-0.85
HIF1A	-0.51
NFKB1	-1.47
NFKB2	-0.51
mRNA export from nucleus
SARNP	-0.43
SEM1	-0.43
SMG1	-0.75
THOC1	-0.6
UPF1	-1.02
HHEX	-0.65
MAGOH	-0.55
NCBP1	-0.93
NXT2	-1.18
NUP155	-0.55
extracellular matrix organization
ADAMTS1	-1.59
ADAMTS17	-0.62
ADAMTS6	-0.86
ADAMTS9	-0.8
ADAMTSL1	-0.79
ADAMTSL4	-1.37
ADAMTSL5	-0.63
ELF3	-0.6
TNFRSF11B	-0.72
CCN1	-0.6
COL8A1	-0.78
COL18A1	-0.38
ITGA4	-0.52
MMP1	-3.48
MMP3	-0.53
MMP7	-0.87
NFKB2	-0.51
SPINT1	-0.44
TNF	-1.12
VIT	-0.5
neural crest cell migration
TBX1	-0.75
EDNRB	-0.74
HIF1A	-0.51
NRP1	-1.12
SEMA3B	-0.39
SEMA4C	-0.63
SEMA6A	-0.73
SEMA6C	-0.74
inhibition of neuroepithelial cell differentiation
DLL1	-0.62
JAG1	-0.89
NOTCH1	-1.16
negative regulation of stem cell differentiation
TBX3	-0.85
HES1	-0.51
JAG1	-0.89
NELFB	-0.41
NOTCH1	-1.16
negative regulation of extrinsic apoptotic signaling pathway in absence of ligand
AKT1	-0.76
HSPA1B	-1.4
IL1B	-0.6
NRG1	-0.92
TNF	-1.12
UNC5B	-0.48
St 35 Null vs WT - Upregulated	log2FC
visual perception
ABCA4	0.59
BBS1	0.69
EML2	0.55
GNAT1	1.89
GNAT2	1.72
GPR179	1.28
GRK7	0.74
RORB	0.69
RPGRIP1	1.43
SIX3	0.62
SOX14	0.95
TULP1	1.04
ARR3	1.3
AIPL1	0.89
CABP1	0.95
COL1A1	1.08
CPLX4	0.77
CNGA1	0.65
CNGA3	0.99
CNGB3	1.71
FSCN2	1.31
GUCY2D	0.73
GUCY2F	0.81
IMPG2	1.75
NR2E3	0.82
NXNL2	0.9
OPN1LW	1.75
OPN1SW	1.35
PITPNA	0.88
PDE6C	0.63
PDE6G	1.77
PDE6H	0.99
PPEF2	0.88
RGR	0.41
ROM1	1.77
RRH	0.64
RLBP1	0.48
RPE65	1.33
RDH11	0.69
RHO	1.2
SLC24A1	1.13
TRPM1	0.93
UNC119	1.06
mRNA processing
AKAP17A	0.82
CASC3	1.15
CELF3	0.9
KHDRBS3	0.62
LARP7	0.75
RBM25	0.46
RBM39	0.68
RBM5	0.82
THOC6	0.62
CSDC2	0.75
CIR1	0.54
HNRNPA1	0.51
HABP4	0.66
PDE12	0.56
PAN2	0.85
PTBP3	0.42
PRPF38B	0.43
PRKACA	0.47
PUS1	0.94
PUS7L	0.6
SRSF1	0.42
SRSF2	0.62
SRSF5	0.92
SRSF7	0.45
SRRT	0.75
SREK1	0.47
TRMT2A	0.46
TSEN2	0.88
RNA splicing
AKAP17A	0.82
CASC3	1.15
CELF3	0.9
DDX5	0.5
DDX39B	0.77
LARP7	0.75
NOVA1	0.65
RBM25	0.46
RBM39	0.68
RBM5	0.82
THOC6	0.62
WBP4	0.6
RSRC1	0.73
CIR1	0.54
HNRNPA1	0.51
HNRNPH3	0.49
HABP4	0.66
IVNS1ABP	0.94
PTBP3	0.42
PRPF38B	0.43
PUS1	0.94
SRSF2	0.62
SRSF7	0.45
SREK1	0.47
cell cycle
BABAM2	0.77
FANCI	0.48
NEK9	0.43
RALA	0.58
RASSF2	0.73
RASSF4	1.21
STEAP3	1.61
SMARCB1	0.54
TIPIN	0.52
ANAPC5	0.55
BECN1	0.95
CDC123	0.64
CDC25C	0.65
CDC26	1.16
CCAR1	0.56
CHAF1A	0.52
CDKN2C	1.09
FSD1	0.95
HELLS	0.42
HNRNPU	0.39
ING1	0.96
LRRCC1	0.77
MAPRE2	0.54
MCM8	0.8
MCM7	0.48
MYOG	1.4
NUP37	0.91
PELO	0.51
PIN1	0.87
PRNP	0.62
PPP1CA	0.56
SPAST	0.5
UHRF1	0.51
ZBTB49	0.6
exocytosis
BRSK2	0.85
DNAJC5	0.57
NSF	0.84
RALA	0.58
WASHC1	0.47
CADPS	0.8
CPLX2	0.43
CPLX4	0.77
DOC2A	0.8
LIN7A	1.86
STX1B	0.84
STX3	0.85
STXBP5L	0.71
VAMP2	1.03
DNA repair
POLD1	0.8
POLI	0.7
ERCC1	0.49
FANCA	0.65
FANCD2	0.5
FANCG	0.95
FANCI	0.48
HUS1	0.51
PWWP3A	0.56
RAD51D	0.81
RECQL4	0.93
XRCC3	0.66
ALKBH1	0.57
ALKBH3	1.76
CENPS	1.8
CHAF1A	0.52
FOXM1	0.72
HLTF	0.52
HDAC10	1.52
NABP2	0.57
PRPF19	0.51
SSRP1	0.49
UHRF1	0.51
ZRANB3	1.72
neuron fate commitment
BHLHE22	0.53
OLIG1	2.51
OLIG2	0.67

## Sheet: Null vs Het
St 35 Null vs Het - Downregulated	log2FC
mRNA splicing, via spliceosome
BUD31	-1.02
CWC22	-0.44
DDX41	-0.92
LSM8	-0.58
RBM17	-0.53
RBMX2	-0.54
XAB2	-0.66
AQR	-1.9
CACTIN	-1.45
CRNKL1	-0.99
EFTUD2	-0.71
ESS2	-1.28
NCBP1	-0.76
PRPF3	-1.02
PRPF31	-0.57
PRPF38A	-0.69
PRPF4B	-0.64
PRPF6	-0.64
PRPF8	-0.9
SNU13	-0.86
SNRPB2	-1.08
SNRPD3	-0.92
SNRNP200	-1.54
SNRNP40	-0.64
SNRPC	-0.47
SART1	-1.2
SF3A1	-0.64
SF3A2	-0.45
SF3B3	-0.55
TXNL4B	-0.47
TFIP11	-0.52
cell fate determination
DSCAML1	-2.36
DLL1	-0.54
HES1	-0.64
JAG1	-0.77
NOTCH2	-0.63
PTCH1	-0.6
PTCH2	-1.18
left/right axis specification
DLL1	-0.54
EPB41L5	-1.07
MNS1	-0.5
NOTCH1	-1.12
NOTCH2	-0.63
embryonic digit morphogenesis
MYCN	-0.95
TBX3	-0.6
WNT5A	-0.53
BMP4	-0.73
BMPR1A	-0.44
NOG	-0.68
ROR2	-0.51
SFRP2	-0.78
intrinsic apoptotic signaling pathway
DDIT4	-0.45
EP300	-0.77
AEN	-1.59
CDKN1	-1.78
HIPK1	-1.07
TP53	-1.75
inhibition of neuroepithelial cell differentiation
DLL1	-0.54
JAG1	-0.77
NOTCH1	-1.12
notch signaling pathway
FBXW7	-0.7
NKAP	-0.4
CFD	-0.72
CDK6	-0.72
DLL1	-0.54
DLL4	-0.59
HES1	-0.64
JAG1	-0.77
NOTCH1	-1.12
NOTCH2	-0.63
SPEN	-0.58
negative regulation of stem cell differentiation
TBX3	-0.6
HES1	-0.64
JAG1	-0.77
NOTCH1	-1.12
neural crest cell migration
TBX1	-0.52
EDNRB	-0.82
HIF1A	-0.42
NRP1	-0.9
SEMA4C	-0.66
SEMA6A	-0.57
ephrin receptor signaling pathway
EPHA2	-0.6
EPHA4	-0.49
EPHB3	-0.49
EPHB4	-1.61
ANKS1A	-0.51
EFNB2	-0.75
St 35 Null vs Het - Upregulated	log2FC
visual perception
ABCA4	0.63
EML2	0.45
GNAT1	1.97
GNAT2	1.61
GPR179	1.11
GRK1	2.02
GRK7	0.89
RORB	0.81
RPGRIP1	1.06
SIX3	0.55
SOX14	0.93
TULP1	0.97
ARR3	1.37
AIPL1	0.81
CABP1	1.09
COL1A1	0.97
CNGA1	0.96
CNGA3	0.82
CNGB3	1.01
FSCN2	1.11
GUCY2D	0.71
GUCY2F	0.61
IMPG2	1.66
NR2E3	0.66
OPN1LW	1.49
OPN1SW	1.57
PRPH2	0.71
PITPNA	0.75
PDE6C	0.71
PDE6G	2.22
ROM1	2.71
RPE65	1.06
RBP2	0.44
RHO	1.22
SLC24A1	0.91
UNC119	1.2
mitotic cell cycle
AKAP8	0.65
TPX2	0.54
CLTC	0.4
DCTN1	0.54
DCTN3	1.75
SRSF2	0.47
TUBA1A	1.19
TUBA1B	0.57
TUBB2B	0.65
TUBB3	0.76
TUBB4A	0.54
TUBB6	0.75
TBCD	0.48
TUBGCP4	0.72
TUBGCP5	0.56
TTYH1	0.55
translation
DARS1	0.61
IGF2BP3	0.67
MRPL14	0.97
PABPC4	0.6
RPL10	0.47
RPL10A	0.37
RPL12	0.44
RPL22L1	1.18
RPL9	0.51
RPS12	0.47
RPS2	0.39
RPS21	0.37
RPSA	0.74
RPLP1	0.38
RRBP1	0.44
exocytosis
BRSK2	0.8
DNAJC5	0.41
NSF	0.91
CADPS	0.82
CPLX2	0.57
LIN7A	1.57
STX1B	0.55
STX3	0.71
STXBP5L	0.6
VAMP2	0.9
cell cycle
RASSF2	0.7
RASSF4	1.05
STEAP3	1.93
BECN1	0.87
CDC123	0.89
CDC25C	0.6
CDC26	0.91
CENPV	0.53
CHAF1A	0.39
FSD1	0.79
HNRNPU	0.41
HMGA2	0.47
MAPRE2	0.55
MYOG	1.76
NUP37	0.74
PELO	0.51
PIN1	0.91
PRNP	0.61
PPP1CA	0.43
SPAST	0.49
UHRF1	0.56
VASH1	0.58
