# Supplementary material for: Deletion of sf3b4 causes splicing defects and gene dysregulation that disrupt craniofacial development and survival
Source: Dis Model Mech. 2025 Mar 24;18(3):dmm052169. doi: 10.1242/dmm.052169 (PMC11980789; doi:10.1242/dmm.052169)
Supplement: Table S7. GO analysis of genes with aberrant skipped exons in sf3b4 mutants at stage 35. [file dmm-18-052169-TableS7.xlsx]

## Sheet: Null vs WT
St 25 Null vs WT - Skipped Exons
RNA splicing
ARVCF
BCLAF1
BUD31
DDX23
ELAVL4
LSM1
PRKRIP1
RBFOX2
RBM28
RBM39
RBM5
RPUSD4
SCAF11
SRPK1
TAF15
U2AF1
ARMC7
CIR1
EFTUD2
LGALS3
HNRPA1
HNRNPC
HNRNPH3
HABP4
IWS1
NCBP1
PPIG
PPIL2
PNN
SRRM1
SNRPD1
SNRPA1
SNRPG
SFPQ
SREK1
SYNCRIP
THRAP3
TTF2
ZC3H13
ZCRB1
ZMAT5
mRNA processing
ARVCF
BCLAF1
ELAVL4
KHDRBS1
KIN
LSM1
PRKRIP1
RBFOX2
RBM28
RBM39
RBM5
RPUSD3
RPUSD4
SCAF11
U2AF1
ARMC7
CPSF4
CIR1
EFTUD2
FIP1L1
LSGALS3
HNRNPA1
HABP4
IWS1
METTL3
PPIL2
PNN
PABPN1
PAPOLA
PAPOLG
SRRM1
SRSF1
SNRPD1
SFPQ
SREK1
THRAP3
TTF2
ZC3H13
ZMAT5
cell division
BABAM2
INO80
NSUN2
RUVBL1
SENP5
VRK1
WASL
ANAPC4
CIB1
CDC14A
CDC27
CDCA5
CENPE
CEP164
CHEK2
CCNA2
CCNB2
CKAP5
DYNLT1
EPB41
FZR1
HELLS
KNL1
NCAPD2
PMF1
PRPF40A
RCC1
SKA2
TERF1
UBE2C
UBE2I
USP9X
VPS4A
ZC3HC1
ZNF207
DNA repair
BRCA1
DOT1L
ERCC1
EYA1
EYA3
HERC2
INO80
INO80C
INO80E
KIN
NOP53
OTUB1
PWWP3A
RUVBL1
CEP164
CHAF1A
FZR1
FOXM1
GTF2H1
GTF2H3
NFRKB
NABP2
NPM1
RFC2
RFC5
SIRT7
TTF2
UBE2W
USP10
ribosomal small subunit biogenesis
BMS1
KRR1
LTV1
NAT10
UTP15
UTP18
UTP6
AATF
DNTTIP2
NPM1
RRP7A
TBL3
regulation of embryonic development
BAG6
INO80
INO80C
INO80E
NIPBL
RACGAP1
RUVBL1
SGF29
NFRKB
TDG
regulation of apoptotic process
ETS1
MADD
MEAF6
NF2
NLRC4
NOP53
RBM5
RUVBL1
YEATS4
BIRC2
BRD8
MBTD1
MORF4L1
RSL1D1
STAT1
positive regulation of stem cell population maintenance
BRMS1L
PHF10
RBBP7
REST
SMARCA2
BRD9
HDAC1
regulation of stem cell differentiation
NSUN1
RBBP7
HDAC1
MTA1
regulation of cell fate specification
RBBP7
HDAC1
MTA1
regulation of growth
BRMS1L
RUVBL1
YEATS4
BRD8
CCNB2
MORF4L1
UBE2E3
negative regulation of stem cell population maintenance
BRMS1L
RBBP7
HDAC1
negative regulation of cell migration
BRMS1L
MERLIN NF2
RBBP7
ENG
HDAC1
ROBO1
SULF1
TPM1

## Sheet: Null vs Het
St 25 Null vs Het - Skipped Exons
RNA splicing
ARVCF
BCLAF1
BUD31
DDX23
ELAVL4
LSM1
PRKRIP1
QKI
RBFOX2
RBM28
RBM39
RBM5
RPUSD4
SCAF11
SRPK1
TAF15
U2AF1
ARMC7
CIR1
ECD
EFTUD2
LGALS3
HNRNPA1
HNRNPC
HNRNPH3
HABP4
IWS1
NCBP1
PPIG
PPIL2
PNN
SRRM1
SNRPD1
SNRPA1
SNRPG
SFPQ
SREK1
SYNCRIP
THRAP3
ZC3H13
ZCRB1
ZMAT5
cell division
BABAM2
BUB1B
BUB3
GPSM2
INO80
NSUN2
PDS5A
RUVBL1
SENP5
VRK1
WASL
ANAPC4
CIB1
CDC27
CDCA5
CENPE
CEP164
CHEK2
CCNA2
CCNB2
CKAP5
DYNLT1
EVI5
EPB41L2
EPB41L2
FZR1
HELLS
KNL1
MCM5
NCAPD2
NUP43
PMF1
PRPF40A
RCC1
SKA2
TERF1
UBE2C
UBE2I
USP9X
VPS4A
ZC3HC1
ZNF207
DNA repair
BRCA1
DOT1L
ERCC1
EYA1
EYA3
HERC2
INO80
INO80C
INO80E
KIN
NOP53
OTUB1
PDS5A
PWWP3A
RPAIN
RUVBL1
CEP164
CHAF1A
FZR1
FOXM1
GTF2H1
GTF2H3
NFRKB
NABP2
NPM1
RFC2
SIRT7
TRIP12
UBE2W
USP10
USP3
mitochondrial translation
NDUFA7
DAP3
MRPL12
MRPL16
MRPL18
MRPL20
MRPL22
MRPL27
MRPL38
MRPL40
MRPL52
MRPL58
MRPL9
MRPS12
MRPS22
PTCD3
regulation of embryonic development
BAG6
INO80
INO80C
INO80E
NIPBL
RACGAP1
RUVBL1
SGF29
NFRKB
TDG
TRIP12
regulation of DNA repair
BRCA1
BABAM2
ENY2
INO80
INO80C
INO80E
RUVBL1
SGF29
TAF6
NFRKB
SIRT7
USP22
translation
ABCF1
FAU
LARP4
AIMP1
DARS1
EEF1E1
IGF2BP3
MRPL12
MRPL16
MRPL18
MRPL20
MRPL22
MRPL27
MRPL52
MRPL9
MRPS12
RPL27A
RPL30
RPL7A
RPSA
RRBP1
mRNA transport
BCLAF1
QKI
SEC13
HNRNPA1
IGF2BP3
NCBP1
NUP153
NUP35
NUP43
NUP88
NUP93
SRSF1
protein polyubiquitination
BRCA1
DDA1
MDM2
NEDD4L
SKP1
ARIH1
ARIH2
BIRC2
MGRN1
PPIL2
PSMA1
PSMA4
PSMA6
TRIP12
TRIM71
TPP2
UBE2C
UBE2D1
UBE2E3
UBE2W
regulation of stem cell differentiation
NSUN2
RBBP7
HDAC1
MTA1
regulation of cell fate specification
RBBP7
HDAC1
MTA1
regulation of apoptotic process
ETS1
MADD
MEAF6
MERLIN NF2
NLRC4
NOP53
RBM5
RUVBL1
YEATS4
BIRC2
BRD8
MBTD1
MORF4L1
RSL1D1
STAT1
