# Supplementary material for: Deletion of sf3b4 causes splicing defects and gene dysregulation that disrupt craniofacial development and survival
Source: Dis Model Mech. 2025 Mar 24;18(3):dmm052169. doi: 10.1242/dmm.052169 (PMC11980789; doi:10.1242/dmm.052169)
Supplement: Table S8. Comparison of genes differentially expressed in Null vs WT and Null vs Het for a sample of 20 genes at stage 25 and stage 35. [file dmm-18-052169-TableS8.xlsx]

## Sheet: Null vs WT
St 35 Null vs WT - Skipped Exons
mRNA splicing, via spliceosome
BUD31
PHF5A
U2AF1
YTHDC1
HNRNPA1
HNRNPC
HNRNPH1
HNRNPM
NCBP1
PRPF40A
SRRM1
SNRPC
SNRPG
TRA2A
clathrin-dependent endocytosis
AP2S1
CLTA
PICALM
mRNA export from nucleus
YTHDC1
NCBP1
NUP214
ribosome assembly
MRPL22
NPM1

## Sheet: Null vs Het
St 35 Null vs Het - Skipped Exons
mRNA splicing, via spliceosome
BUD31
PHF5A
U2AF1
YTHDC1
HNRNPA1
HNRNPC
HNRNPM
NCBP1
PRPF40A
SNRPC
SNRPG
TRA2A
clathrin-dependent endocytosis
AP2S1
CLTA
PICALM
mRNA export from nucleus
YTHDC1
CBP1
NUP214
ribosome assembly
MRPL22
NPM1
